# Supplementary material for: Characterization of the Mantle Transcriptome of Yesso Scallop (Patinopecten yessoensis): Identification of Genes Potentially Involved in Biomineralization and Pigmentation
Source: PLoS One. 2015 Apr 9;10(4):e0122967. doi: 10.1371/journal.pone.0122967 (PMC4391921; doi:10.1371/journal.pone.0122967)
Supplement: S1 Dataset — (XLSX) [file pone.0122967.s001.xlsx]

## Sheet: Sheet1
Table S1. Alignment results with genes potentially related to biomineralization in the mantle transcriptome of P. yessoensis
Query genes	Unigene name	Homolog species	No. of unigenes	E-valuea	FPKM
65 kDa Yes-associated protein	comp97209_c0	Crassostrea gigas	1	2.99e-24	45.71
Actin filament-associated protein 1	comp97224_c0	Crassostrea gigas	1	4.21e-82	4.24
Alkaline phosphatase	comp90311_c0; comp92295_c0; comp66580_c1; comp434680_c0; comp528591_c0; comp69652_c0; comp80555_c1	Crassostrea gigas	7	1.47486e-15	1.37
Arylsulfatase B	comp84338_c0	Crassostrea gigas	1	1.57e-120	13.87
ATP synthase subunit g	comp100865_c0	Ornithorhynchus anatinus	1	1.62006e-13	377.62
Bone morphogenetic protein 1 precursor	comp66853_c0	Salmo salar	1	7.43121e-11	3.67
Bone morphogenetic protein 2/4	comp60767_c0	Branchiostoma belcheri	1	8.32778e-105	3.92
Bone morphogenetic protein 2-B	comp22038_c0	Crassostrea gigas	1	3.23886e-85	0.94
Bone morphogenetic protein 3	comp612802_c0; comp22038_c1; comp306651_c0	Crassostrea gigas	3	3.2607e-06	2.11
Bone morphogenetic protein 7	comp440398_c0	Crassostrea gigas	1	1.47706e-22	4.71
Brother of CDO	comp99237_c0	Camponotus floridanus	1	1.13e-70	12.44
Ca(2+)/calmodulin-responsive adenylate cyclase	comp95782_c0; comp95782_c1	Crassostrea gigas	2	1.49073e-45	3.23
Calcineurin A	comp99923_c0	Mizuhopecten yessoensis	1	7.77638e-53	37.35
Calcineurin B	comp76709_c0	Mizuhopecten yessoensis	1	2.6417e-103	18.54
Calcitonin receptor	comp89424_c0; comp827513_c0; comp314722_c0	Crassostrea gigas; Ovis aries	3	4.2405e-11	1.77
Calcium/calmodulin-dependent protein kinase type 1	comp87124_c0; comp97813_c2	Crassostrea gigas	2	1.02851e-175	4.35
Calcium/calmodulin-dependent protein kinase type II	comp98958_c0	Crassostrea gigas	1	0	19.62
Calcium-dependent protein kinase 5	comp316773_c0; comp45412_c0	Crassostrea gigas	2	1.4566e-24	2.56
Calcium-dependent protein kinase isoform 2	comp89057_c0	Crassostrea gigas	1	2.14199e-82	56.31
Calcium-transporting ATPase type 2C member 1	comp76408_c0; comp22304_c0; comp21832_c0; comp512550_c0	Crassostrea gigas	4	2.22953e-31	1.51
Calmodulin	comp99133_c0; comp91863_c0; comp94060_c0; comp86905_c0; comp311180_c0; comp65888_c0; comp378491_c0; comp99672_c0; comp266989_c0; comp187533_c0; comp341061_c0; comp60946_c0; comp281906_c0; comp629889_c0; comp221619_c0; comp67649_c1;	Crassostrea gigas; Ciona intestinalis; Hyriopsis cumingii; Suberites domuncul; Schistosoma mansoni; Schizosaccharomyces pomb; Thalassiosira pseudonana CCMP1335; Capsaspora owczarzaki ATCC 30864; Brassica napus	16	1.08097e-10	602.87
Calmodulin-2	comp90730_c0	Azumapecten farreri	1	4.33317e-90	71.53
Calmodulin-5/6/7/8	comp82025_c0; comp59189_c0	Crassostrea gigas	2	4.87893e-22	18.32
Calmodulin-binding carboxy-terminal kinesin	comp94334_c0	Strongylocentrotus purpuratus	1	0	10.09
Calmodulin-like protein	comp84559_c0; comp59366_c0	Beauveria bassiana ARSEF 2860; Medicago truncatula	2	4.01093e-17	5.71
Calmodulin-like protein 1	comp430262_c0	Crassostrea gigas	1	3.861e-14	4.29
Calmodulin-like protein 4	comp97527_c0	Crassostrea gigas	1	1.27688e-56	22.15
Calponin	comp95080_c0; comp90100_c0	Aedes aegypti; Haliotis diversicolor	2	2.88436e-58	306.49
Calponin-2	comp84142_c0; comp50207_c0	Crassostrea gigas	2	1.87603e-58	3.44
Calreticulin	comp89192_c1	Aplysia californica	1	2.31278e-178	389.23
Carbonic anhydrase 2	comp97219_c0; comp13286_c0	Crassostrea gigas	2	5.15679e-08	1.92
Carbonic anhydrase 3	comp263418_c0	Crassostrea gigas	1	9.75102e-71	2.33
Carbonic anhydrase precursor	comp71610_c0	Tridacna gigas	1	2.7323e-84	4.18
Carbonic anhydrase-like	comp92084_c0	Saccoglossus kowalevskii	1	6.00819e-91	3.91
Chain D, Crystal Structure	comp93866_c1	Xiap Bir1	1	0	16.84
Chitin synthase	comp533328_c0; comp82077_c0; comp98578_c0; comp83171_c0; comp25207_c0; comp292608_c0; comp525777_c0;	Mytilus galloprovincialis; Atrina rigida; Pinctada fucata	7	2.73943e-12	2.62
Chitin synthase 1	comp624287_c0; comp98975_c0	Crassostrea gigas	2	1.15634e-13	2.86
Chitin synthase 3	comp623260_c0	Crassostrea gigas	1	1.35911e-22	1.43
Cleavage and polyadenylation specificity factor subunit 1	comp95757_c0	Crassostrea gigas	1	0	2.63
Collagen alpha-1 precursor, putative	comp99752_c0	Pediculus humanus	1	1.3137e-57	25.89
Collagen alpha-1(IV) chain	comp99598_c0; comp99917_c0	Crassostrea gigas	2	2.5283e-148	66.32
Collagen alpha-1(XII) chain	comp95696_c0; comp91779_c0; comp68974_c1	Crassostrea gigas	3	1.89413e-13	2.15
Collagen alpha-1(XIV) chain	comp93798_c0; comp25263_c0	Crassostrea gigas	2	5.79225e-42	20.04
Collagen alpha-1(XV) chain	comp100204_c1	Acromyrmex echinatior	1	3.07404e-52	46.12
Collagen alpha-1(XXVIII) chain	comp178799_c0	Otolemur garnettii	1	4.47171e-07	7.39
Collagen alpha-2(I) chain	comp89973_c0; comp99404_c0	Crassostrea gigas	2	1.73416e-66	136.95
Collagen alpha-3(VI) chain	comp61070_c0; comp26856_c0; comp95761_c0; comp29700_c0; comp89480_c0; comp56169_c0; comp70608_c0; comp96686_c0; comp53719_c1; comp77120_c0; comp55351_c0; comp97151_c0; comp84647_c0; comp96191_c1; comp100419_c0	Crassostrea gigas	15	2.01967e-07	9.04
Collagen alpha-4(VI) chain	comp96395_c0; comp31657_c0; comp524213_c0	Crassostrea gigas	3	2.17297e-19	1.6
Collagen alpha-5(VI) chain	comp1378_c0; comp98239_c0; comp98926_c0; comp94028_c0; comp100621_c0; comp98685_c0; comp95995_c0; comp91846_c0; comp96513_c0; comp100621_c0	Crassostrea gigas	10	9.74089e-17	2.12
Collagen alpha-6(VI) chain	comp95647_c0	Crassostrea gigas	1	1.65231e-28	28.28
Collagen pro alpha-chain	comp91138_c0	Haliotis discus	1	7.56167e-46	616.9
conserved hypothetical protein	comp49909_c0	Culex quinquefasciatus; Culex quinquefasciatus	1	0	5.12
C-type lectin 2	comp78197_c0	Argopecten irradians	1	2.66396e-24	3.02
C-type lectin 2 like protein	comp505153_c0	Crassostrea gigas	1	7.0468e-12	2
C-type lectin 5	comp89705_c0; comp84117_c0	Azumapecten farreri	2	1.3534e-19	5.23
C-type lectin A	comp80589_c0	Azumapecten farreri	1	1.8465e-12	6.21
C-type lectin B	comp92158_c0; comp89064_c0	Azumapecten farreri	2	1.30336e-32	17.64
C-type lectin isoform 1	comp71924_c2	Crassostrea gigas	1	3.2092e-12	2.03
C-type lectin isoform 3	comp376458_c0	Crassostrea gigas	1	1.1285e-06	2
Cysteine and glycine-rich protein 3	comp93118_c0	Crassostrea gigas	1	1.94064e-27	95.21
Delta-like protein C	comp81695_c0	Crassostrea gigas	1	1e-71	4.79
E3 ubiquitin-protein ligase TRIM33	comp90286_c1	Crassostrea gigas	1	5.08e-10	83.17
ectodysplasin-A receptor	comp79855_c0	Oryzias latipes; Oryzias latipes	1	8.36e-45	3.3
EF-hand calcium-binding domain-containing protein 2	comp82452_c0	Crassostrea gigas	1	1.31259e-88	6.54
EF-hand calcium-binding domain-containing protein 5-like isoform 1	comp57230_c0; comp4584_c0	Strongylocentrotus purpuratus	2	1.3692e-19	1.89
EF-hand calcium-binding domain-containing protein 6	comp58679_c0; comp678806_c0; comp448802_c0; comp701913_c0; comp510646_c0; comp1528_c0; comp445857_c0;comp305021_c0; comp65599_c0; comp651273_c0	Crassostrea gigas	10	3.41226e-14	3.05
EF-hand calcium-binding domain-containing protein 7	comp93024_c0	Crassostrea gigas	1	6.78108e-111	4.3
Ferritin	comp81216_c1	Mizuhopecten yessoensis	1	2.12252e-18	291.83
Ferritin 1	comp88503_c0	Argopecten irradians	1	8.18267e-110	8358.97
Ferritin 3	comp93407_c0	Argopecten irradians	1	1.599e-110	14.66
Ferritin CFA	comp81216_c0	Chlamys farreri	1	3.81606e-39	112.32
Fibroblast growth factor receptor	comp85049_c0	Crassostrea gigas	1	3.58e-34	64.06
Follistatin-A	comp87697_c0	Crassostrea gigas	1	6.32e-46	3.58
Follistatin-related protein 3	comp91166_c0	Crassostrea gigas	1	1.13554e-53	17.68
Follistatin-related protein 4	comp89767_c0; comp96897_c0; comp95674_c0	Crassostrea gigas	3	8.94655e-13	141
Follistatin-related protein 5	comp92649_c0	Crassostrea gigas	1	0	12.38
GATA123a	comp94569_c0	Chaetopterus sp. MB-2010a	1	4.82e-16	29.67
Glypican-6	comp97099_c1	Crassostrea gigas	1	8.17e-13	32.43
Haloacid dehalogenase-like hydrolase domain-containing protein 1A	comp97977_c0	Crassostrea gigas	1	3.1e-10	6.57
Heat shock 70 kDa protein 12A	comp439645_c0	Crassostrea gigas	1	3.49e-62	2.49
Heat shock protein 70	comp57792_c0; comp38588_c0; comp389476_c0; comp515215_c0; comp91718_c0	Delia antiqua; Mizuhopecten yessoensis; Mytilus galloprovincialis; Biomphalaria glabrata; Crassostrea hongkongensis	5	3.45827e-12	0.84
Heat shock protein 70 B2	comp87386_c1	Crassostrea gigas	1	1.3636e-60	4.15
Heterotrimeric G protein alpha subunit B	comp92163_c0	Ixodes scapularis	1	0	11.63
hypothetical protein BRAFLDRAFT_218135	comp98554_c0	Branchiostoma floridae; Branchiostoma floridae	1	1.44e-53	34.8
hypothetical protein CGI_10007247	comp86926_c0	Crassostrea gigas	1	8.52e-83	6.61
hypothetical protein CGI_10011306	comp85135_c1	Crassostrea gigas	1	0	8.67
hypothetical protein CGI_10011402	comp96370_c0	Crassostrea gigas	1	0	5.38
hypothetical protein CGI_10012368	comp91926_c0	Crassostrea gigas	1	0	8.03
hypothetical protein CGI_10013456	comp92088_c0	Crassostrea gigas	1	6.28e-84	11.71
hypothetical protein CGI_10013462	comp99708_c0	Crassostrea gigas	1	3.45e-09	10.25
hypothetical protein CGI_10020445	comp95707_c1	Crassostrea gigas	1	0	13.61
hypothetical protein CGI_10025508	comp93142_c0	Crassostrea gigas	1	1.05e-34	3.65
hypothetical protein CGI_10026992	comp63964_c0	Crassostrea gigas	1	4.91e-14	5.08
hypothetical protein CGI_10027421	comp87514_c0	Crassostrea gigas	1	2.83e-43	5.78
Katanin p60 ATPase-containing subunit	comp100467_c1	Crassostrea gigas	1	1.99e-46	32.81
Kazal-type serine proteinase inhibitor	comp98957_c0	Azumapecten farreri	1	5.55352e-132	12.41
Kunitz-like protease inhibitor	comp95010_c0; comp89027_c0	Perca flavescens; Pomacea canaliculata	2	4.10401e-09	5.5
Kunitz-like protease inhibitor precursor	comp98698_c0	Ancylostoma caninum	1	4.05065e-40	10.3
LDLR chaperone MESD	comp96639_c3	Crassostrea gigas	1	1.42e-84	14.7
Leucine-, glutamate- and lysine-rich protein 1	comp60374_c0; comp7176_c0	Crassostrea gigas	2	3.37018e-20	3.46
Leucine-rich repeat-containing protein 23	comp85632_c0	Crassostrea gigas	1	8.17e-13	5.84
Leucine-rich repeat-like protein	comp100102_c3	Biomphalaria glabrata	1	8.32e-77	45.98
Low-density lipoprotein receptor-related protein 8	comp93647_c0	Crassostrea gigas	1	8.43e-20	77.78
Membrane primary amine oxidase	comp244689_c0; comp20771_c0	Crassostrea gigas	2	8.04464e-62	2.42
MICAL-like protein 2	comp88140_c0	Crassostrea gigas	1	9.16e-113	3.71
Monocarboxylate transporter 9	comp220562_c0	Crassostrea gigas	1	1.29e-30	2.56
Myomodulin neuropeptide 2	comp90608_c0	Crassostrea gigas	1	2.45e-06	42.96
N151	comp80044_c0; comp83881_c0	Pinctada fucata	2	2.21206e-10	8.9
Neural cell adhesion molecule L1	comp87084_c0	Crassostrea gigas	1	6.89e-07	5.97
Neurocalcin-like protein	comp97313_c0	Crassostrea gigas	1	4.14633e-48	73.29
Neuronal calcium sensor 2	comp91878_c0	Crassostrea gigas	1	1.80965e-102	14.3
Neurotrypsin	comp96585_c0	Crassostrea gigas	1	5.09e-65	11.37
Nicotinic acetylcholine receptor alpha 1 subunit	comp311453_c0	Aplysia californica	1	9.9422e-23	2.26
Nicotinic acetylcholine receptor subunit ACR-26-like	comp396435_c0	Saccoglossus kowalevskii	1	2.23546e-06	1.78
Nicotinic acetylcholine receptor subunit type A	comp62200_c1	Lymnaea stagnalis	1	5.62824e-69	1.89
Nicotinic acetylcholine receptor subunit type D	comp524682_c0	Lymnaea stagnalis	1	5.41337e-14	2.67
Nicotinic acetylcholine receptor subunit type H	comp99709_c0	Lymnaea stagnalis	1	8.29818e-39	53.84
Non-neuronal cytoplasmic intermediate filament protein	comp102163_c0; comp86360_c0	Crassostrea gigas	2	1.97976e-23	60.28
notch protein	comp99558_c1	Parhyale hawaiensis	1	2.88e-109	114.73
Pancreatic lipase-related protein 1	comp95665_c0	Crassostrea gigas	1	1e-25	32.37
Parathyroid hormone/parathyroid hormone-related peptide receptor	comp512721_c0; comp59970_c1; comp391345_c0	Crassostrea gigas	3	4.36781e-31	2.36
Perlucin	comp94746_c0;comp95285_c1;comp91797_c0; comp75766_c0; comp74427_c0;comp99162_c0; comp20671_c0; comp91714_c0; comp96342_c0	Crassostrea gigas	9	1.6788e-13	19.08
Perlucin-like protein isoform A	comp176096_c0	Ruditapes philippinarum	1	1.01081e-08	6.02
Plasma membrane calcium-transporting ATPase 3	comp100038_c0; comp98498_c0; comp71768_c0	Crassostrea gigas	3	4.17431e-19	41.68
predicted protein	comp98778_c1; comp71519_c0; comp93300_c0	Nematostella vectensis; Nematostella vectensis	3	4.34e-12	50.97
PREDICTED: dual specificity protein phosphatase 23-like	comp93930_c0	Strongylocentrotus purpuratus	1	9.89e-29	22.99
PREDICTED: embryonic protein UVS.2-like	comp100130_c0	Xenopus (Silurana) tropicalis	1	1.57e-08	43.95
PREDICTED: neurotrypsin-like	comp95930_c0	Strongylocentrotus purpuratus	1	2.27e-08	122.41
PREDICTED: plexin domain-containing protein 2-like	comp98221_c0	Metaseiulus occidentalis	1	0	5.63
PREDICTED: similar to scavenger receptor SR-C-like protein; hypothetical protein TcasGA2_TC015640	comp98662_c0	Tribolium castaneum; Tribolium castaneum	1	2.18e-22	5.16
PREDICTED: tectonic-3-like	comp169130_c0	Strongylocentrotus purpuratus	1	3.44e-100	6.76
PREDICTED: uncharacterized protein LOC579730	comp87740_c0	Strongylocentrotus purpuratus	1	2.15e-16	3.9
PREDICTED: zinc finger protein 845-like	comp87172_c0	Danio rerio	1	5.25e-09	3.16
Protein disulfide-isomerase A3	comp77641_c0	Crassostrea gigas	1	7.3e-29	89.7
Protocadherin-11 X-linked	comp99495_c0	Crassostrea gigas	1	2.64e-59	7.79
PTSP-like peptide neurotransmitter precursor	comp87012_c0	Aplysia californica; Aplysia californica	1	4.75e-36	4.39
Putative ATP-dependent RNA helicase DHX34	comp72945_c0	Crassostrea gigas	1	1.79e-11	2.24
Putative calcium/calmodulin-dependent serine protein kinase isoform 2	comp93805_c1	Desmodus rotundus	1	0	7.24
Putative E3 ubiquitin-protein ligase HERC1	comp85481_c0	Crassostrea gigas	1	1.2e-107	5.52
Putative tick adams, partial	comp95441_c0	Rhipicephalus pulchellus	1	0	5.02
Receptor-type tyrosine-protein phosphatase kappa	comp97000_c1	Crassostrea gigas	1	2.37e-123	16.49
Regucalcin	comp91820_c0; comp95212_c0; comp90940_c0	Crassostrea gigas	3	2.38034e-115	18.13
RIKEN cDNA 3110056O03, isoform CRA_d	comp95454_c0	Mus musculus	1	3.1e-10	7.26
Sarcoplasmic calcium-binding protein	comp79700_c0	Mizuhopecten yessoensis	1	2.96502e-123	2453.69
Sarcoplasmic calcium-binding proteins II, V, VI, and VII	comp76405_c0	Crassostrea gigas	1	5.55122e-67	9.09
SCO-spondin	comp99118_c1	Crassostrea gigas	1	0	99.8
SCO-spondin like	comp86535_c0; comp96339_c2	Pinctada fucata; Xenopus tropicalis	2	4.20625e-70	562.99
Secreted frizzled-related protein 5	comp99639_c0	Crassostrea gigas	1	2.47e-69	15
Sialic acid-binding Ig-like lectin 10-like	comp92958_c0	Cavia porcellus	1	6.2952e-07	4.6
Sialic acid-binding Ig-like lectin 2	comp99360_c0	Pan troglodytes	1	2.42843e-12	12.36
smoothened	comp89905_c1	Platynereis dumerilii	1	0	3.31
Sodium channel protein type 5 subunit alpha	comp248854_c0	Crassostrea gigas	1	3.55e-113	1.71
Sodium/calcium exchanger 2	comp400222_c0	Crassostrea gigas	1	7.4522e-28	5.29
Sodium/calcium exchanger 3	comp66088_c0; comp70135_c0; comp77115_c0; comp24526_c0; comp100047_c0	Crassostrea gigas	5	1.11614e-45	3.26
Sodium-dependent glucose transporter 1	comp6189_c0	Crassostrea gigas	1	1.56e-80	1.43
Synaptotagmin-12	comp262453_c0	Crassostrea gigas	1	9.47e-15	3.72
Telomerase protein component 1	comp67236_c0	Crassostrea gigas	1	5.75e-81	4.01
Tenascin-X	comp98433_c0	Crassostrea gigas	1	2.78e-91	52.3
Transmembrane 9 superfamily member 1-like	comp94818_c0	Crotalus adamanteus	1	2.68e-19	11.89
Troponin C-long	comp39291_c0	Mizuhopecten yessoensis	1	2.24291e-82	393.07
Tyrosinase-like protein tyr-1	comp449846_c0; comp249540_c0; comp259986_c0; comp237748_c0; comp22619_c0	Crassostrea gigas	5	3.6214e-09	2.78
Tyrosinase-like protein tyr-3	comp145736_c0; comp68147_c2; comp398280_c0; comp64129_c0; comp99270_c0; comp64129_c1; comp96771_c1; comp68147_c1; comp94275_c0; comp94117_c0; comp98630_c0; comp96006_c0; comp231243_c0; comp66102_c0; comp91746_c0	Crassostrea gigas	15	2.70153e-09	3.86
Tyrosine-protein phosphatase Lar	comp93814_c0; comp93219_c0	Crassostrea gigas	2	4.49e-17	5.24
unnamed protein product	comp24919_c0	Trypanosoma congolense IL3000	1	6.73e-72	1.24
Voltage-dependent calcium channel subunit alpha-2/delta-2	comp80701_c0; comp93385_c0	Crassostrea gigas; Sarcophilus harrisii	2	1.11811e-71	7.55
Voltage-dependent calcium channel subunit alpha-2/delta-3	comp624271_c0; comp522984_c0	Crassostrea gigas; Strongylocentrotus purpuratus	2	2.70988e-28	2.38
Voltage-dependent L-type calcium channel subunit alpha-1C	comp32734_c0; comp87398_c0	Crassostrea gigas	2	0	3.77
Voltage-dependent L-type calcium channel subunit beta-2	comp100494_c0	Crassostrea gigas	1	3.88815e-98	16.41
a. If more than one unigene are aligned to a single protein, the unigene with the maximum of E-value is listed
