# Supplementary material for: Characterization of the Mantle Transcriptome of Yesso Scallop (Patinopecten yessoensis): Identification of Genes Potentially Involved in Biomineralization and Pigmentation
Source: PLoS One. 2015 Apr 9;10(4):e0122967. doi: 10.1371/journal.pone.0122967 (PMC4391921; doi:10.1371/journal.pone.0122967)
Supplement: S2 Dataset — (XLSX) [file pone.0122967.s002.xlsx]

## Sheet: Sheet1
Table S2. Alignment results with genes potentially related to melanogenesis in the mantle transcriptome of P. yessoensis
Query genes	Unigene name	Homolog species	No. of unigenes	E-valuea	FPKM
1-phosphatidylinositol-4,5-bisphosphate phosphodiesterase beta-4	comp82091_c0	Crassostrea gigas	1	0	7.93
4-hydroxyphenylpyruvate dioxygenase	comp99688_c0	Crassostrea gigas	1	0	10.42
Adenylate cyclase type 1	comp58102_c0; comp61979_c1	Crassostrea gigas	2	2.19e-63	2.97
Adenylate cyclase type 2	comp90292_c1	Crassostrea gigas	1	2.65e-146	2.44
Adenylate cyclase type 9	comp92896_c0; comp92896_c2	Crassostrea gigas	2	8.28e-173	3.16
Alcohol dehydrogenase class-3	comp91226_c1	Crassostrea gigas	1	0	13.31
Amiloride-sensitive amine oxidase	comp640866_c0	Crassostrea gigas	1	1.84e-21	1.38
Amine oxidase	comp88591_c1	Crassostrea gigas	1	3.18e-28	5.68
Aromatic-L-amino-acid decarboxylase	comp224083_c0	Crassostrea gigas	1	0	2.08
Aspartate aminotransferase, cytoplasmic	comp98039_c0	Crassostrea gigas	1	0	23.06
Aspartate aminotransferase, mitochondrial	comp94158_c0	Crassostrea gigas	1	0	62.65
beta-catenin	comp96918_c0	Crassostrea gigas	1	0	73.35
Ca(2+)/calmodulin-responsive adenylate cyclase	comp95782_c1	Crassostrea gigas	1	4.9e-129	2.53
Calcium/calmodulin-dependent protein kinase type II delta chain	comp98958_c0	Crassostrea gigas	1	0	19.62
Calmodulin	comp281906_c0; comp341061_c0; comp378491_c0; comp49797_c0; comp60946_c0; comp629889_c0; comp99133_c0; comp187533_c0; comp221619_c0; comp65888_c0; comp84559_c0; comp86905_c0; comp91863_c0; comp59366_c1; comp71057_c0; comp266989_c0	Crassostrea giga; Hyriopsis cumingii; Oikopleura dioica; Schizosaccharomyces pombe 972h; Schizosaccharomyces pombe; Schizosaccharomyces pombe;Thalassiosira pseudonana CCMP1335; Thalassiosira oceanica; Schistosoma mansoni; Schistosoma mansoni; Ictalurus punctatus; Ciona intestinalis; Trichomonas vaginalis; Zea mays	16	1.41e-11	3.05
Calmodulin-1	comp91088_c0	Trichinella spiralis	1	9.86e-98	837.64
Calmodulin-2	comp90730_c0	Azumapecten farreri	1	4.33e-90	71.53
Calmodulin-like protein	comp59366_c0	Medicago truncatula; Medicago truncatula	1	4.01e-17	5.71
cAMP-responsive element modulator	comp97994_c0	Crassostrea gigas	1	3.95e-107	17.46
Chain A, Complex Of Gs-Alpha With The Catalytic Domains Of Mammalian Adenylyl Cyclase	comp459005_c0	-	1	1.25e-50	1.51
CREB-binding protein	comp90776_c0; comp99601_c0	Crassostrea gigas	2	1.5e-22	7.71
Cyclic AMP-responsive element-binding protein 3-like protein 2	comp99157_c0	Crassostrea gigas	1	1.17e-159	104.67
dopa decarboxylase	comp85926_c0	Azumapecten farreri	1	0	4.35
Dopamine beta-hydroxylase, partial	comp52383_c0	Crassostrea gigas	1	8.12e-51	4.88
Frizzled-10-A	comp97453_c1	Crassostrea gigas	1	0	32.28
Frizzled-4	comp84566_c0	Crassostrea gigas	1	0	5.26
Frizzled-5	comp94408_c0; comp305270_c0	Crassostrea gigas	2	4.69e-41	2
Frizzled-7	comp73987_c0	Crassostrea gigas	1	0	7.93
Fumarylacetoacetase	comp84669_c0	Crassostrea gigas	1	0	9.35
Fumarylacetoacetate hydrolase domain-containing protein 1	comp85422_c0	Crassostrea gigas	1	4.6e-94	7.13
glutathione S-transferase zeta	comp91623_c1	Azumapecten farreri	1	2.49e-138	13.52
Glycogen synthase kinase-3 beta	comp99578_c0	Crassostrea gigas; Crassostrea angulata	1	0	22.31
G-protein a-subunit s class	comp82098_c0	Pinctada fucata	1	0	17.33
GTP-binding protein o (Go) alpha subunit	comp73856_c0	Mizuhopecten yessoensis	1	0	26.54
Guanine nucleotide-binding protein G(i) alpha subunit	comp94804_c0; comp82510_c0; comp97175_c0	Aplysia californica; Lymnaea stagnalis; Lymnaea stagnalis	3	1.13e-163	24.11
homogentisate 1,2-dioxygenase	comp95710_c5	Danio rerio; Xenopus (Silurana) tropicalis	1	0	13.12
homologue of mammlian thyroid peroxidase	comp69310_c1	Halocynthia roretzi	1	9.32e-16	1.54
hypothetical protein	comp92593_c0	Pongo abelii	1	4.06e-49	37.27
hypothetical protein BRAFLDRAFT_124326	comp92782_c0	Branchiostoma floridae	1	0	27.58
hypothetical protein BRAFLDRAFT_81321	comp91201_c0	Branchiostoma floridae	1	1.54e-88	13.85
hypothetical protein CGI_10003535	comp93607_c0	Crassostrea gigas	1	0	44.49
hypothetical protein CGI_10004737	comp81351_c0	Crassostrea gigas	1	1.46e-130	3.72
hypothetical protein CGI_10028941, partial	comp407115_c0	Crassostrea gigas	1	7.85e-68	2
hypothetical protein CHLNCDRAFT_59820	comp80141_c0	Chlorella variabilis	1	8.18e-36	3.59
hypothetical protein M91_07940, partial	comp41308_c0	Bos grunniens mutus	1	8.29e-21	139.98
macrophage migration inhibitory factor	comp92729_c0	Pinctada fucata	1	6.01e-28	17.96
MAP kinase, partial	comp98316_c1	Aplysia californica	1	0	24.51
Membrane primary amine oxidase	comp20771_c0	Crassostrea gigas	1	3.11e-95	2.21
monoamine oxidase A	comp577277_c0	Crassostrea gigas	1	1.6e-15	1.73
monoamine oxidase A	comp74380_c0; comp74380_c1	Azumapecten farreri	2	2.28e-33	1.79
monoamine oxidase A	comp88591_c0	Crassostrea gigas	1	0	4.34
N-acetyltransferase 11	comp89503_c0	Crassostrea gigas	1	8.61e-84	10.12
Pinus taeda anonymous locus CL1154Contig1_04 genomic sequence	comp67649_c1	Pinus taeda	1	1.45e-28	2.87
predicted protein	comp87469_c0	Nematostella vectensis	1	1.06e-80	4.6
predicted protein	comp77768_c0	Physcomitrella patens subsp	1	2.41e-59	7.01
PREDICTED: 1-phosphatidylinositol 4,5-bisphosphate phosphodiesterase beta-1-like isoform 2	comp99621_c2	Strongylocentrotus purpuratus	1	0	23.38
PREDICTED: amine oxidase [flavin-containing-like	comp314052_c0	Xenopus (Silurana) tropicalis	1	4.56e-26	3.09
PREDICTED: calmodulin 2-like	comp95718_c0	Saccoglossus kowalevskii	1	4.28e-36	16.59
PREDICTED: calmodulin-like	comp42194_c0; comp69540_c0; comp92043_c0; comp97986_c0	Strongylocentrotus purpuratu; Metaseiulus occidentalis; Sarcophilus harrisii; Acyrthosiphon pisum	4	5.29e-32	2.37
PREDICTED: calmodulin-like isoform 3	comp95793_c1	Otolemur garnettii	1	4.21e-41	19.7
PREDICTED: cyclic AMP-responsive element-binding protein 3-like protein 3-like	comp97070_c0	Strongylocentrotus purpuratus	1	1.98e-43	13.17
PREDICTED: frizzled-1-like	comp54171_c0	Strongylocentrotus purpuratus	1	2.06e-34	20.12
PREDICTED: Glutathione S-Transferase family member (gst-42)-like	comp96581_c0	Saccoglossus kowalevskii	1	6.38e-118	9.87
PREDICTED: hypothetical protein LOC716574, partial	comp44754_c0	Macaca mulatta	1	4.27e-42	5.75
PREDICTED: methyltransferase-like protein 2A	comp87903_c0	Papio anubis	1	2.38e-140	4.91
PREDICTED: methyltransferase-like protein 6-like	comp245628_c0	Oreochromis niloticus	1	7.58e-58	2.5
PREDICTED: similar to camp-dependent protein kinase catalytic subunit	comp73080_c0	Tribolium castaneum	1	9.55e-171	3.98
probable Calmodulin	comp92712_c0	Piriformospora indica DSM 11827	1	8.97e-40	12.02
Pro-melanin-concentrating hormone (Pro-MCH)	comp529002_c0	-	1	--	3.14
protein kinase C I	comp93765_c0	-	1	0	10.5
Protein pangolin, isoforms A/H/I	comp97255_c1; comp27050_c0	Crassostrea gigas	2	4.81e-20	4.31
Protein Wnt-1	comp89289_c0	Crassostrea gigas	1	8.11e-178	13.68
Protein Wnt-11	comp94656_c0	Crassostrea gigas	1	2.35e-131	8.9
Protein Wnt-2b	comp34772_c0	Crassostrea gigas	1	2.32e-53	2.69
Protein Wnt-5a	comp55848_c0	Crassostrea gigas	1	0	2.57
Protein Wnt-6	comp27017_c0	Crassostrea gigas	1	8.92e-89	4.42
protein-(glutamine-N5) methyl transferase, putative	comp91563_c0	Aedes aegypti	1	1.5e-67	4.54
Putative calmodulin, partial	comp81340_c0	Desmodus rotundus	1	7.8e-72	4.14
Putative tyrosinase-like protein tyr-1	comp449846_c0	Crassostrea gigas	1	2.04e-86	1.58
ras family-like protein	comp99254_c1	Crassostrea angulata	1	9.16e-85	47.06
Segment polarity protein dishevelled-like protein DVL-3	comp99520_c0	Crassostrea gigas	1	0	13.92
Succinate-semialdehyde dehydrogenase, mitochondrial	comp94492_c0	Crassostrea gigas	1	0	4.23
troponin C-long	comp39291_c0	Mizuhopecten yessoensis	1	2.24e-82	393.07
tyramine beta hydroxylase	comp283788_c0	Lymnaea stagnalis	1	3.08e-135	1.98
Tyrosine 3-monooxygenase	comp336543_c0	Crassostrea gigas	1	4.81e-124	1.88
Tyrosine aminotransferase	comp97625_c0	Crassostrea gigas	1	0	106.98
tyrosine hydroxylase	comp616454_c0	Lymnaea stagnalis	1	3.47e-32	1.11
unnamed protein product	comp293531_c0; comp36082_c0	Oikopleura dioic; Drosophila melanogaster	2	7.66e-27	2.94
wingless-type MMTV integration site family member 6	comp203392_c0	Oncorhynchus mykiss	1	2.89e-46	2.89
wnt signaling molecule	comp94437_c0	Platynereis dumerilii	1	8.04e-134	7.89
Wnt14 protein	comp39383_c0	Branchiostoma floridae	1	5.74e-25	5.36
Wnt2 protein	comp5011_c0; comp12367_c0	Platynereis dumerilii	2	3.81e-27	1.96
Wnt7	comp52764_c0	Euprymna scolopes	1	5.38e-168	3.46
a. If more than one unigene are aligned to a single protein, the unigene with the maximum of E-value is listed
